# Supplementary material for: Small flakes for sharp needs: Technological behaviour in the Lower Palaeolithic site of Marathousa 1, Greece
Source: PLoS One. 2025 Jun 30;20(6):e0324958. doi: 10.1371/journal.pone.0324958 (PMC12208439; doi:10.1371/journal.pone.0324958)
Supplement: S3 Appendix — Multivariate analyses. (XLSX) [file pone.0324958.s003.xlsx]

## Sheet: Sheet1
Group (1 B, 2 FH, 3 M, 4 BAA)	Length	Width	Thickness	P_Depth	P_Width	Bulb	F_Termination	Sharp_Edges	Central	P_Preparation	Ripples
1	19	9	4	1	6	1	1	2	0	0	1
1	26	15	9	2	7	1	1	2	0	0	0
1	16	16	3	3	12	1	1	2	0	0	1
1	26	10	7	1	8	1	4	0	3	0	1
1	24	20	7	4	19	2	1	1	0	0	0
1	17	14	6	6	12	2	4	1	0	0	1
1	22	14	8	7	10	1	4	1	0	0	0
1	29	13	8	2	8	1	4	2	0	0	1
1	15	9	5	4	8	1	1	2	0	0	0
4	25	20	5	2	6	1	1	3	0	0	0
1	31	25	12	9	22	1	1	2	0	0	1
4	29	9	10	1	9	1	1	2	3	0	1
4	15	12	3	1	3	1	3	2	1	0	1
4	17	14	4	3	8	1	4	0	0	0	0
4	16	11	5	3	7	0	1	3	0	0	0
4	26	14	7	5	13	1	1	2	0	0	0
4	21	10	3	1	7	1	1	2	2	0	1
4	22	13	8	6	2	1	1	3	0	0	1
4	21	12	6	1	6	1	4	1	0	0	0
4	28	14	6	2	11	1	1	3	0	0	1
4	21	7	3	1	5	2	1	3	1	0	1
1	19	14	2	1	2	1	3	1	0	0	0
1	15	15	5	4	14	1	4	2	0	0	1
1	21	8	4	1	1	1	3	2	1	0	1
1	35	33	6	6	11	1	2	2	0	0	1
1	31	21	12	3	5	2	1	3	3	0	1
1	23	10	3	1	3	1	1	2	0	0	0
1	25	16	7	3	9	1	1	3	1	0	0
1	23	8	3	1	4	1	1	2	1	0	0
1	26	22	8	3	14	1	0	1	1	0	0
1	21	15	7	2	8	1	1	3	0	0	1
1	22	16	9	2	12	1	0	1	1	0	1
1	22	10	4	1	1	1	1	2	0	0	1
1	23	14	2	1	13	1	1	3	0	0	1
1	17	8	3	2	6	2	1	3	0	0	1
2	16	32	6	7	16	2	1	3	0	0	2
2	38	22	14	14	21	2	1	3	3	0	2
2	34	24	11	10	19	1	1	2	0	0	2
2	34	34	11	11	25	2	1	2	0	0	2
2	27	13	6	2	5	2	1	2	3	1	2
2	24	17	7	9	11	2	1	2	0	0	2
2	18	11	3	4	8	1	3	2	1	1	2
2	29	23	11	5	15	2	4	1	0	0	2
2	16	12	3	2	9	2	1	2	0	0	2
2	22	13	2	3	3	2	1	2	0	0	2
2	33	24	9	7	16	2	1	2	0	0	2
2	17	23	4	4	16	3	1	2	0	0	2
2	20	12	5	3	7	2	1	2	0	0	2
2	18	20	6	6	14	1	1	3	0	1	2
2	18	13	5	5	12	2	4	0	0	0	2
2	21	32	6	6	25	3	1	3	0	0	2
2	16	10	3	4	7	3	3	2	1	1	2
2	29	37	11	5	18	3	4	2	0	0	2
2	19	18	2	2	10	2	1	3	0	0	2
2	16	8	2	3	9	1	1	3	3	0	2
2	19	12	3	1	2	1	3	0	0	0	0
2	33	36	7	6	7	3	4	1	1	0	2
2	32	22	11	11	20	1	1	3	0	0	2
2	22	15	4	1	10	1	1	2	0	0	2
2	15	23	6	1	16	2	1	3	0	0	2
2	24	15	7	9	14	2	1	2	0	0	2
2	19	22	9	6	20	2	4	2	0	1	2
2	21	18	7	7	15	2	1	3	1	0	2
2	25	17	8	4	10	2	1	3	3	0	0
2	34	31	12	10	22	2	2	2	1	1	2
2	35	22	12	12	18	1	1	2	0	0	2
2	27	34	12	12	24	2	2	2	1	1	2
2	25	25	10	7	21	1	2	2	3	1	2
2	23	26	11	11	25	2	1	3	0	1	2
2	17	8	3	2	4	2	3	1	0	0	2
2	35	31	15	4	18	3	2	1	0	0	2
2	28	15	6	4	8	3	4	1	0	0	2
2	16	8	2	1	6	2	1	3	0	0	0
2	17	8	4	4	11	2	1	2	0	0	2
2	26	28	8	1	25	2	1	3	1	0	2
2	20	27	9	9	26	1	1	3	2	0	2
2	25	21	12	3	7	1	0	2	1	0	2
2	18	10	3	3	8	1	2	1	2	0	2
2	26	15	9	9	13	3	1	3	3	1	2
2	22	7	4	2	9	2	3	2	2	1	2
2	24	23	6	6	17	3	1	3	1	1	2
2	24	12	3	2	9	2	1	3	2	1	2
2	16	15	4	3	12	1	4	2	0	0	2
2	17	16	3	3	9	2	4	2	1	1	2
2	39	26	11	11	22	2	1	2	0	0	2
2	36	35	12	11	28	2	1	3	0	0	2
2	20	38	11	10	30	3	1	3	0	0	2
2	22	11	6	3	7	3	1	3	2	0	2
2	23	30	10	10	23	3	1	3	0	0	2
2	17	10	6	6	11	1	1	3	2	1	2
2	29	16	7	2	12	2	2	2	0	0	2
2	22	27	11	4	13	3	2	2	3	1	2
2	15	14	5	3	12	3	1	3	0	1	2
2	27	28	8	7	25	3	1	3	3	0	2
2	21	15	6	5	17	3	4	2	0	1	2
2	17	15	6	6	13	2	1	3	1	0	2
2	27	36	9	4	33	2	0	2	0	1	0
2	17	7	5	4	4	2	4	1	0	0	2
2	20	22	8	6	18	3	1	3	2	1	2
2	28	21	5	4	16	2	4	2	1	1	2
2	21	12	3	2	5	1	1	3	1	1	2
2	17	11	4	1	11	2	4	1	0	1	2
2	16	15	3	1	9	2	1	3	1	0	2
2	22	15	4	3	13	3	1	3	0	1	2
2	19	5	5	3	7	1	1	3	2	1	2
2	15	10	3	2	7	3	4	2	0	1	2
2	26	9	5	2	5	1	1	3	1	0	0
2	15	17	3	3	9	3	1	3	0	0	2
2	18	10	5	3	8	2	1	2	0	0	2
2	17	4	2	1	3	2	1	3	1	1	2
2	21	14	5	5	15	3	1	3	1	1	2
2	39	25	13	8	6	1	0	2	0	0	2
2	18	16	5	5	11	1	1	2	0	0	2
2	18	15	3	2	6	3	1	3	1	1	2
2	19	17	6	2	8	3	4	2	1	0	2
2	16	14	3	3	12	3	1	3	0	1	2
2	19	14	4	2	12	2	1	3	1	1	2
2	18	10	3	2	5	2	1	3	1	1	2
2	28	14	5	3	14	2	1	3	0	0	2
2	20	15	4	2	14	2	2	2	2	1	2
2	20	11	2	1	4	2	1	2	0	0	2
2	21	14	5	2	11	2	1	3	0	0	2
2	27	30	11	6	12	3	4	2	0	0	2
2	20	12	6	6	11	2	1	3	0	0	2
2	25	27	6	7	19	2	1	3	0	1	2
2	19	24	5	3	10	2	1	2	0	1	2
2	32	32	3	2	12	2	1	3	0	1	2
2	22	17	3	2	8	2	1	3	0	1	2
2	20	36	9	7	27	2	1	3	0	0	2
2	24	24	4	5	16	2	1	3	1	1	1
2	15	21	4	4	9	2	1	3	0	0	2
2	23	5	7	6	5	1	1	2	3	0	2
2	30	12	8	5	12	2	2	2	1	1	2
2	26	20	7	2	8	2	4	1	3	1	2
2	16	13	7	6	11	2	1	2	1	1	2
2	24	20	9	5	15	1	4	1	0	0	2
2	18	23	5	3	12	3	1	3	1	1	2
2	21	19	5	4	12	2	1	3	2	1	2
2	16	18	4	4	18	3	1	3	0	1	2
2	15	14	4	2	9	2	4	2	0	0	1
2	17	12	2	2	7	1	1	3	1	0	2
2	19	12	6	6	15	2	2	1	3	1	2
2	15	11	2	2	10	2	1	3	0	0	2
2	16	14	3	2	10	3	1	3	0	1	2
2	17	26	5	5	17	3	1	2	0	0	2
2	16	14	3	2	4	2	1	3	0	1	2
2	14	20	5	5	20	2	1	2	0	1	2
2	19	27	8	4	6	3	1	3	0	0	2
2	24	24	7	7	15	2	1	3	0	1	2
2	28	18	6	2	2	2	1	3	1	1	2
2	18	12	3	1	5	1	2	2	1	0	2
2	16	14	4	2	8	1	1	3	1	1	2
2	30	19	4	3	14	2	1	3	1	1	2
2	19	12	5	3	11	2	1	3	3	1	2
2	30	20	6	6	20	2	1	2	0	0	2
2	39	19	11	7	10	2	4	2	3	0	2
2	15	11	2	2	8	2	1	3	0	1	0
2	16	20	3	3	11	2	3	2	0	0	2
2	21	16	9	8	17	3	1	2	0	1	2
2	15	22	7	6	15	1	0	1	3	0	2
2	18	15	8	8	15	2	0	2	2	1	0
2	17	14	7	2	5	2	4	1	0	0	2
2	22	12	5	5	13	2	1	3	0	0	2
2	27	30	13	4	14	1	1	2	0	1	2
2	17	13	2	3	10	2	4	2	0	1	2
2	17	14	5	3	6	1	3	1	0	0	2
2	35	21	16	6	10	1	1	2	2	1	2
2	24	9	5	4	9	2	1	1	0	1	2
2	22	7	3	3	6	2	1	2	0	1	2
2	18	5	2	2	7	1	4	2	1	1	2
2	21	9	3	1	8	2	1	3	1	1	2
2	22	24	7	6	17	3	1	3	2	1	2
2	20	16	5	4	11	2	4	2	0	1	2
2	21	10	3	1	4	1	4	2	0	1	2
2	30	16	4	5	13	3	2	1	0	1	2
2	17	16	5	5	17	2	1	3	1	1	2
2	21	19	9	8	10	2	2	1	3	0	2
2	20	9	4	6	9	2	3	1	2	0	2
2	23	13	9	4	6	2	2	1	1	0	0
2	22	17	9	4	9	2	2	2	1	0	2
2	21	16	8	2	8	2	2	1	0	0	2
2	15	8	4	4	13	2	0	2	1	0	2
2	18	12	7	7	13	1	1	2	0	0	2
2	31	21	13	10	17	1	4	1	0	0	2
2	26	16	6	3	15	1	1	2	0	1	2
2	26	23	5	6	14	3	4	2	1	1	2
2	40	20	10	7	14	2	4	2	3	1	2
2	21	16	4	3	12	2	4	2	1	1	2
2	16	8	2	1	7	1	2	1	0	1	1
2	18	9	4	3	8	2	1	2	0	0	2
3	27.5	32	14	9.5	9.4	2	2	2	0	0	2
3	21.5	14	5.5	5	4.9	2	1	2	1	0	2
3	15	15.5	7	2	2.8	2	4	1	0	1	2
3	18	17	5	2.5	2.9	3	1	3	1	1	2
3	22	23	10	5	4.2	3	3	1	0	0	2
3	20.5	20.5	7.5	7	16	2	1	3	0	1	2
3	21.5	16	5.6	5.4	2.8	3	1	2	0	0	2
3	20	15.5	5.2	4.5	4	3	1	3	0	1	2
3	19.5	21.5	4	4	18	2	1	3	0	1	2
3	18	22	5	4	13	3	0	1	2	0	2
3	25.1	20	7.8	8	7.8	2	1	3	2	1	2
3	25	18	8	4	4.3	3	1	3	0	0	2
3	22	16	9	2	7.2	2	0	1	2	1	2
3	18.7	16	4.2	2.5	1	3	4	2	1	1	2
3	15.6	18	3.3	3	2.5	3	1	3	0	1	2
3	31.5	23	11.5	7	14	1	4	1	2	1	2
3	23.5	22	7	8	17	2	2	1	0	0	2
3	27	25	11	9	20	1	1	2	0	0	0
3	26	27	7	8	17	3	1	3	1	0	0
3	15	10	2.5	2	10	1	2	1	0	0	0
3	20.5	15.5	7.5	3.4	3.2	1	2	1	1	0	2
3	18	7	6	4	4	3	1	3	2	1	2
3	18	17	3	2	9	2	3	2	0	1	0
3	16	15	3	3	9	2	3	2	1	1	2
3	16.5	13.5	3	2	8	2	0	2	0	1	2
3	17	14	3	2	11	2	2	2	3	1	2
3	25	14	8	8	7.8	3	0	1	3	0	2
3	19	28	5	10	16	2	1	2	0	0	2
3	24	21	7	2	1.5	2	2	1	0	1	2
3	21	18	6	4	14	1	4	1	1	0	0
3	19	16	5	2	4	2	1	3	0	0	1
3	19	12	6	6	10	2	4	1	0	0	2
3	16	14	6	6	5.9	2	0	1	1	0	2
3	21	20	9	7	6.7	2	2	2	1	0	2
3	15	12	7	6	9	2	0	1	0	1	2
3	27	21	9	7	15	2	4	1	0	0	2
3	21	23	8	9	12	2	1	2	0	0	2
3	17	21	7	1	11	2	4	2	0	0	2
3	15	12	2	2	5	1	4	2	0	0	2
3	18	15	6	7	14	2	1	3	1	1	2
3	28	27	5	2	8	1	0	1	0	0	0
3	15	20	11	3	8	3	1	3	0	0	2
3	14	23.5	4	4	8	3	2	2	0	0	0
3	23	22	7	5	20	2	1	3	1	0	2
3	23	12	6	4	4.7	3	0	2	1	0	2
3	23	13	5	3	5	1	4	1	0	0	2
3	19	9	5	4	7	2	2	1	0	0	2
3	19	15	6	2	10	2	1	2	0	1	2
3	20.5	4	2.5	5	9.5	2	1	3	1	1	2
3	25	30	10	7	7	1	1	1	0	0	2
3	30	24	6	3	16	3	3	1	1	1	2
3	32	17	11	10	12	1	4	1	1	1	2
3	29	32	9	1	5	2	2	2	1	0	2
3	22	26	8	5	14	2	1	2	3	0	0
3	21	13	7	5	11	3	0	1	0	1	2
3	20	14	6	4	6	2	1	2	0	0	2
3	16	11	3	3	4	2	4	1	0	0	2
3	15	12	5	3	13	2	1	3	1	1	2
3	17	21.5	3	3	15.5	3	1	3	0	1	2
3	27	21	10	2.5	7	2	2	1	0	0	1
3	15	17	3	3	10	3	1	3	0	0	2
3	15	11	3	1	6	1	0	2	0	0	0
3	19	14	4	5	9	1	0	1	0	0	2
3	16	12	2.5	2	9	2	4	2	1	0	2
3	16	8	2.5	3	5.5	2	1	3	1	0	2
3	15	10	3	3.5	7	1	4	1	1	0	2
3	17	17.5	4.5	4	12	2	1	3	3	0	2
3	18	17	3.3	5	10	3	4	2	2	0	2
3	23.4	10.4	5	3	8.2	2	1	2	0	1	2
3	22	16	7	3	10	3	1	2	2	1	2
3	17	16	6	4	14	1	1	2	0	0	2
